# Supplementary material for: Identification of an Epi-metabolic dependency on EHMT2/G9a in T-cell acute lymphoblastic leukemia
Source: Cell Death Dis. 2022 Jun 17;13(6):551. doi: 10.1038/s41419-022-05002-5 (PMC9203761; doi:10.1038/s41419-022-05002-5)
Supplement: Supplementary file 3 — Supplementary Table 1 [file 41419_2022_5002_MOESM3_ESM.xlsx]

## Sheet: Figure1G
Figure 1G	ALL/SIL	DND41	HSB2	JURKAT	KOPTK-1	MOLT-4	MOLT-16	PF382	SUPT1
G9a	3425619	4234083	4073619	5180205	4755740	3461426	4478083	3506497	2599841
G9a	6588083	4375841	4674426	4878497	5033841	6179083	8464376	5186548	3973740
GLP	3383305	4022477	4134962	6736305	4376305	4476305	3773426	4523962	4939205
ICN1	4890698	2938527	1740435	7306962	4126477	5701012	1800657	4719770	8611841
ACTIN	11506234	9572669	7992891	8447497	9456134	9662719	10440770	11171062	11832719
Normalized
G9a	0.297719	0.44231	0.509655	0.613224	0.502926	0.358225	0.428904	0.313891	0.219716
G9a	0.572566	0.457118	0.584823	0.577508	0.532336	0.639477	0.810704	0.464284	0.335826
GLP	0.294041	0.420204	0.51733	0.797432	0.462801	0.463255	0.361413	0.404972	0.417419
ICN1	0.425048	0.306971	0.217748	0.864985	0.436381	0.590001	0.172464	0.4225	0.727799
ACTIN	1	1	1	1	1	1	1	1	1

## Sheet: Figure 2B
Figure 2B
	PF382					SUPT1
	NT	2	5	6		NT	2	5	6
G9a	45450709	14675288	107877498	35998132		25167271	13928832	36512798	17973752
GAPDH	45254709	45540295	14868581	73058931		35069718	25192685	13923832	36353212
Normalized
G9a	1.00433	0.322248	7.2554	0.492727		0.717635	0.552892	2.62232	0.49442
GAPDH	1	1	1	1		1	1	1	1
Fold Change
	PF382					SUPT1
	NT	2	5	6		NT	2	5	6
G9a	1	0.320859	7.22411	0.490603		1	0.770436	3.65412	0.688957

## Sheet: Figure3A
Figure 3A
	ALL/SIL	CCRF-CEM	DND41	HPB-ALL	KOPTK1	MOLT4		DU528	HSB2	LOUCY	MOLT16	PEER	SUPT11
H3K9me1	5362891	4456113	3127991	4261941	3865648	2730820		5917062	1864456	2911113	4096406	3266284	3011648
H3K9me2	11575598	8969891	8846184	10519305	7244355	8078012		8704426	7621355	9298891	6949870	7336113	10428841
H3K9me3	6240770	6700477	1765627	4259820	4319527	3485749		6686305	4381820	5915891	6393355	5659820	4591770
H3 total	8015648	7888941	7930477	6755284	9457062	9124012		6900184	8775062	7590406	8165355	10176891	8654012
Normalized
H3K9me1	0.669053	0.564856	0.394427	0.630905	0.408758	0.2993		0.857522	0.212472	0.383525	0.501681	0.320951	0.348006
H3K9me2	1.44413	1.13702	1.11547	1.5572	0.766026	0.885357		1.26148	0.868524	1.22508	0.851141	0.72086	1.20509
H3K9me3	0.778573	0.849351	0.222638	0.630591	0.456751	0.382041		0.969004	0.499349	0.779391	0.782986	0.556144	0.530594
H3 total	1	1	1	1	1	1		1	1	1	1	1	1

## Sheet: Figure 3D
Figure 3D
	PF382				SUPT1				PF382				SUPT1				PF382				SUPT1
	BIX01294				BIX01294				UNC0638				UNC0638				UNC0642				UNC0642
	DMSO	1	5		DMSO	1	5		DMSO	1	5		DMSO	1	5		DMSO	1	5		DMSO	1	5
H3K9me2	16223.2	12518.1	12977.9		15396.1	12629	12523.5		17980.5	17074.7	15380.9		14145.9	10661.4	11750.6		16228	10680	11551.7		13596.2	9484.69	8326.2
H3 Total	9171.69	10943.4	12346.2		8652.96	7192.43	8032.08		12077.7	12419.4	8379.93		6445.08	7705.38	9567.84		9815.69	10868.5	12141.3		11751.9	9761.25	11338.3
Normalized
H3K9me2	1.76883	1.36486	1.415		1.67866	1.37696	1.36545		1.96043	1.86167	1.67699		1.54234	1.16243	1.28118		1.76936	1.16445	1.2595		1.48241	1.03413	0.907816
H3 Total	1	1	1		1	1	1		1	1	1		1	1	1		1	1	1		1	1	1
Fold Change
	PF382				SUPT1				PF382				SUPT1				PF382				SUPT1
	BIX01294				BIX01294				UNC0638				UNC0638				UNC0642				UNC0642
	DMSO	1	5		DMSO	1	5		DMSO	1	5		DMSO	1	5		DMSO	1	5		DMSO	1	5
H3K9me2	1	0.771617	0.799964		1	0.820273	0.81342		1	0.949622	0.855419		1	0.753678	0.830674		1	0.658121	0.711839		1	0.697597	0.612391

## Sheet: Figure 4C
Figure 4C
		BIX01294		UNC0638		UNC0642
	DMSO	2	4	1	5	5	10
SESN2	16646711	9366447	4991497	13946104	4642012	5725205	4817376
Actin	20370397	20144983	23879933	20415569	20779276	20708983	22447589
Normalized
SESN2	0.817201	0.464952	0.209025	0.683111	0.223396	0.27646	0.214605
Actin	1	1	1	1	1	1	1
Fold Change
		BIX01294		UNC0638		UNC0642
	DMSO	2	4	1	5	5	10
SESN2	1	0.568956	0.255781	0.835916	0.273368	0.338301	0.26261

## Sheet: Figure 4D
Figure 4D	PF382				SUPT1
	NT	2			NT	#2
G9a	28106409	11119903		G9a	65337563	40678371
SESN2	32024936	17946187		SESN2	30830057	12736572
H3K9me2	42687321	26178966		H3K9me2	46029418	30589042
H3 Total	50330593	73012392		H3 Total	27771087	29738321
HSP90	55316966	48325986		HSP90	50209894	48679945
Normalized				Normalized
	NT	2			NT	#2
G9a	0.508097	0.230102		G9a	1.30129	0.835629
SESN2	0.578935	0.371357		SESN2	0.614024	0.261639
H3K9me2	0.771686	0.541716		H3K9me2	0.91674	0.628371
H3 Total	0.909858	1.51083		H3 Total	0.5531	0.610895
HSP90	1	1		HSP90	1	1
Fold Change				Fold Change
	NT	2			NT	#2
G9a	1	0.45287		G9a	1	0.642155
SESN2	1	0.641448		SESN2	1	0.426106
H3K9me2	1	0.70199		H3K9me2	1	0.68544
H3 Total	1	1.66051		H3 Total	1	1.10449

## Sheet: Figure 5G
Figure 5G
	PF382			SUPT1
	NT	#2		NT	#2
G9a	26226.9	13214		21932.9	11515.6
GSK3 Alpha	9202.35	23430.6		17579.3	27102.4
GSK3 Beta	19381.5	23844.1		19489.6	28040.9
HSP90	29313.9	28477.6		28211.3	28735.8
Normalized
G9a	0.894692	0.464012		0.777453	0.400741
GSK3 Alpha	0.313925	0.822772		0.623129	0.943157
GSK3 Beta	0.66117	0.837295		0.690844	0.975819
HSP90	1	1		1	1
Fold Change
	PF382			SUPT1
	NT	#2		NT	#2
G9a	1	0.518628		1	0.515454
GSK3 Alpha	1	2.62092		1	1.51358
GSK3 Beta	1	1.26638		1	1.4125

## Sheet: Figure 5H
Figure 5H
642
DMSO	1	5	10
18487832	22158560	31236388	23992853
18072317	22949388	33259560	28879045
31061167	29490246	24780782	22390004
0.595207	0.751386	1.26051	1.07159
0.58183	0.778203	1.34215	1.28982
1	1	1	1
642
DMSO	1	5	10
1	1.26239	2.11776	1.80036
1	1.33751	2.30678	2.21683
642
DMSO	1	5	10
3500355	8776426	11563841	11002426
24592024	16893510	24285095	28283066
13124841	13850255	13411012	11818941
0.266697	0.633665	0.862265	0.930915
1.8737	1.21973	1.81083	2.39303
1	1	1	1
642
DMSO	1	5	10
1	2.37598	3.23313	3.49053
1	0.650971	0.966447	1.27717

## Sheet: Figure 5I
Figure 5I
	DMSO	UNC0642 5	UNC042 10	DMSO	SB	CHIR
p-mTOR	14482740	15240740	13663740	8682790	6994255	7656598
p-p70S6k	12653497	14148276	13853225	12126690	6408598	8757841
SESN2	15172104	13590669	13449962	24360225	25295104	23594740
Actin	18583447	19125811	19956347	18457447	20971933	18532569
Normalized
p-mTOR	0.779336	0.796868	0.684681	0.470422	0.333505	0.413143
p-p70S6k	0.680902	0.739748	0.694176	0.657008	0.30558	0.472565
SESN2	0.816431	0.710593	0.673969	1.3198	1.20614	1.27315
Actin	1	1	1	1	1	1
FoldChange
	DMSO	UNC0642 5	UNC042 10	DMSO	SB	CHIR
p-mTOR	1	1.0225	0.878545	1	0.70895	0.878239
p-p70S6k	1	1.08642	1.0195	1	0.465108	0.719268
SESN2	1	0.870365	0.825506	1	0.913878	0.96465

## Sheet: Figure 6C
Figure 6C
	PF382						SUPT1
BIX01294	DMSO	0.5	1	2		BIX01294	DMSO	0.5	1	2
LC3B	16364560	16981903	16996702	21239974		LC3B	16479238	18073167	19939752	26284773
HSP90	26044075	27080731	21300589	24452995		HSP90	35886581	36448874	32550409	33698309
UNC0638						UNC0638
LC3B	9135610	15267146	18429530	14465167		LC3B	14497924	17507853	18244217	38857359
HSP90	29617924	32862459	28630439	27081660		HSP90	26395803	31193459	29750773	30573823
UNC0642						UNC0642
LC3B	14217217	20210338	18833681	28272631		LC3B	14244631	16912610	25093560	33589874
HSP90	34817167	31736418	30450368	28152146		HSP90	16154711	20238246	19058782	19198782
Normalized
	0.628341	0.627084	0.797945	0.868604			0.459203	0.49585	0.612581	0.780003
	1	1	1	1			1	1	1	1
	0.308449	0.464577	0.643704	0.534131			0.549251	0.561267	0.613235	1.27094
	1	1	1	1			1	1	1	1
	0.408339	0.636818	0.618504	1.00428			0.881763	0.835676	1.31664	1.74958
	1	1	1	1			1	1	1	1
FoldChange
	PF382						SUPT1
BIX01294	DMSO	0.5	1	2		BIX01294	DMSO	0.5	1	2
LC3B	1	0.998	1.26992	1.38238		LC3B	1	1.0798	1.33401	1.6986
UNC0638						UNC0638
LC3B	1	1.50617	2.08691	1.73167		LC3B	1	1.02188	1.11649	2.31394
UNC0642						UNC0642
LC3B	1	1.55953	1.51468	2.45942		LC3B	1	0.947732	1.49319	1.98419

[truncated: 12 more sheets: Figure 6E, Figure 6H, Supplementary Figure 3B, Supplementary Figure 3C, Supplementary Figure 3D, Supplementary Figure 3E, Supplementary Figure 3F, Supplementary Figure 4E, Supplementary Figure 5A, Supplementary Figure6B, Supplementary Figure6C, Supplementary Figure 7B]
